# Supplementary material for: Pyrrolysine Aminoacyl-tRNA Synthetase as a Tool for Expanding the Genetic Code
Source: Int J Mol Sci. 2025 Jan 10;26(2):539. doi: 10.3390/ijms26020539 (PMC11764691; doi:10.3390/ijms26020539)
Supplement: Supplementary file 1 [file ijms-26-00539-s001.zip]

Archive with 1 entries (1 files):
- ijms-3367630-supplementary.pdf
